# Supplementary material for: Impact of Social Media Use on Mental Health within Adolescent and Student Populations during COVID-19 Pandemic: Review
Source: Int J Environ Res Public Health. 2023 Feb 15;20(4):3392. doi: 10.3390/ijerph20043392 (PMC9965407; doi:10.3390/ijerph20043392)
Supplement: Supplementary file 1 [file ijerph-20-03392-s001.zip]

Archive with 1 entries (1 files):
- ijerph-2164632-supplementary.pdf
